# Supplementary material for: Systematic bacteriophage selection for the lysis of multiple Pseudomonas aeruginosa strains
Source: Front Cell Infect Microbiol. 2025 May 23;15:1597009. doi: 10.3389/fcimb.2025.1597009 (PMC12141865; doi:10.3389/fcimb.2025.1597009)
Supplement: Supplementary file 12 [file Table1.xlsx]

## Sheet: Supplementary Data 1
List of Pseudomonas aeruginosa strains characterized in this study with zones of inhibition measured by antibiogram in [diameter in mm]. * The availability of BWKH strains is not limited to those that are already publicly available (with DSM number); strains without DSM- Number can be requested. (BWKH = Military hospital in Berlin and Hamburg (Germany), DSMZ = German Collection of Microorganisms …
Strain name	DSM-Number *	Sample site	Disease	Origin	Isolation date	C/T40C	CAZ 10C	FDC 30C	CZA 14C	PTZ 36C	PRL 30C	IMI 10C	MEM 10C	ATM 30C	CIP 5C	AK 30C	TN 10C
BWKH001	DSM 112473	wound	NA	BWKH	2017-07-19	11	0	14	18	0	0	8	8	13	0	13	0
BWKH002	DSM 112474	respiratory tract	NA	BWKH	2017-07-23	28	15	33	20	20	10	11	8	7	0	28	25
BWKH003	DSM 111023	rectal	NA	BWKH	2017-10-02	29	0	38	11	8	0	8	8	9	0	26	15
BWKH004	DSM 112475	rectal	NA	BWKH	2017-10-10	0	0	33	0	11	8	0	0	9	0	0	0
BWKH006	DSM 112476	respiratory tract	NA	BWKH	2017-11-21	28	0	32	13	7	0	11	0	14	22	28	26
BWKH007	DSM 112480	NA	NA	BWKH	NA	0	0	36	0	15	9	6	12	13	0	12	0
BWKH008	DSM 111024	urinary tract	NA	BWKH	2017-12-08	9	0	27	16	16	9	13	12	19	0	11	0
BWKH009	DSM 111025	wound	NA	BWKH	2017-12-07	26	18	32	20	21	19	11	8	18	0	28	24
BWKH010	DSM 110889	respiratory tract	NA	BWKH	2017-12-26	25	14	25	16	19	16	19	14	14	15	23	22
BWKH011	DSM 118720	wound	NA	BWKH	2017-12-24	29	14	36	23	11	0	13	12	20	21	26	17
BWKH012	DSM 110890	wound	NA	BWKH	2017-12-24	22	10	32	21	0	0	10	7	11	21	31	19
BWKH013	DSM 115602	respiratory tract	NA	BWKH	2018-01-14	31	14	28	14	19	14	11	0	0	17	21	22
BWKH014	DSM 110891	tissue	NA	BWKH	2018-02-02	27	15	30	13	13	14	23	15	8	28	27	24
BWKH015	DSM 110892	respiratory tract	NA	BWKH	2018-02-07	24	18	30	18	19	12	9	7	12	21	20	19
BWKH016	DSM 115603	respiratory tract	NA	BWKH	2018-06-06	28	23	33	24	25	26	18	18	24	21	17	19
BWKH017	DSM 115604	NA	NA	BWKH	2018-07-24	0	0	28	0	0	0	0	0	12	0	9	0
BWKH018	DSM 111026	urinary tract	NA	BWKH	2018-08-10	32	22	29	23	24	21	12	0	15	27	27	25
BWKH019	DSM 115605	respiratory tract	NA	BWKH	2018-09-10	31	17	32	24	25	21	21	18	23	21	18	22
BWKH020	DSM 118713	wound	NA	BWKH	2018-09-02	0	0	29	0	12	8	0	0	15	0	14	0
BWKH021	DSM 118714	rectal	NA	BWKH	2018-09-02	0	0	27	0	7	0	12	0	13	0	9	0
BWKH022	DSM 118715	wound	NA	BWKH	2018-09-03	6	6	28	0	12	10	0	0	17	0	16	0
BWKH023	DSM 118716	respiratory tract	NA	BWKH	2018-09-03	0	0	29	0	10	0	0	0	16	0	18	0
BWKH024	DSM 118721	skin	NA	BWKH	2018-09-03	0	0	29	0	8	0	0	0	15	0	12	0
BWKH027	DSM 118722	wound	NA	BWKH	2018-09-24	30	26	28	26	31	25	19	21	25	33	27	24
BWKH028	DSM 111027	wound	NA	BWKH	2015-03-21	13	0	22	8	8	0	12	8	12	0	15	0
BWKH029	DSM 110893	wound	NA	BWKH	2015-08-21	25	0	31	13	13	0	22	0	16	0	11	0
BWKH030	DSM 118708	respiratory tract	NA	BWKH	2015-08-21	26	0	30	13	11	0	16	19	9	0	23	0
BWKH031	DSM 118709	rectal	NA	BWKH	2015-11-30	0	0	28	0	10	0	0	0	13	0	13	0
BWKH032	DSM 118710	wound	NA	BWKH	2016-08-24	7	0	27	11	13	7	11	0	0	0	11	0
BWKH033	DSM 118711	wound	NA	BWKH	2017-06-27	0	0	27	0	8	0	0	0	16	0	12	0
BWKH034	DSM 111028	respiratory tract	NA	BWKH	2018-07-18	0	0	28	0	13	11	7	0	17	0	11	0
BWKH035	DSM 118723	wound	NA	BWKH	2018-07-16	0	0	30	0	7	0	0	0	15	0	6	0
BWKH036	DSM 110894	urinary tract	NA	BWKH	2015-03-30	0	0	30	0	11	0	0	0	17	0	0	0
BWKH038	DSM 115607	wound	NA	BWKH	2015-05-20	15	0	19	12	7	0	21	22	12	13	24	26
BWKH039	DSM 115608	wound	NA	BWKH	2015-06-04	32	11	37	23	14	7	11	16	23	24	25	24
BWKH040	DSM 118724	rectal	NA	BWKH	2015-06-14	25	7	31	20	13	0	17	13	17	12	19	20
BWKH041	DSM 115610	skin	NA	BWKH	2015-09-01	0	0	28	0	7	0	0	0	14	0	12	0
BWKH042	DSM 110895	tissue	NA	BWKH	2015-10-24	25	7	29	20	13	0	13	13	16	0	15	0
BWKH043	DSM 115007	respiratory tract	NA	BWKH	2016-01-07	28	8	28	21	15	0	11	12	12	14	23	24
BWKH044	DSM 115008	wound	NA	BWKH	2015-01-18	24	0	34	27	9	0	10	14	15	16	24	24
BWKH045	DSM 115009	urinary tract	NA	BWKH	2016-01-27	32	23	36	23	26	21	24	25	22	0	32	29
BWKH046	DSM 115010	wound	NA	BWKH	2016-04-29	26	0	30	20	8	0	15	14	18	22	20	22
BWKH047	DSM 115011	respiratory tract	NA	BWKH	2016-05-06	18	10	30	22	16	10	0	0	25	0	12	0
BWKH048	DSM 115012	respiratory tract	NA	BWKH	2016-05-09	27	23	29	20	29	24	23	25	25	24	26	24
BWKH049	DSM 115611	wound	NA	BWKH	2016-05-13	26	21	26	20	7	0	12	10	21	0	26	11
BWKH051	DSM 111029	rectal	NA	BWKH	2016-06-28	22	18	25	18	19	8	17	20	19	10	21	21
BWKH052	DSM 114825	respiratory tract	NA	BWKH	2018-09-26	0	7	32	0	16	11	0	0	22	0	9	0
BWKH053	DSM 114826	wound	NA	BWKH	2016-11-01	0	0	25	0	12	0	13	0	0	0	10	0
BWKH054	DSM 115612	urinary tract	NA	BWKH	2016-12-19	24	13	28	14	16	14	18	14	11	12	28	26
BWKH055	DSM 110896	respiratory tract	NA	BWKH	2017-04-19	26	18	30	22	21	18	12	0	19	16	28	15
BWKH057	DSM 111030	rectal	NA	BWKH	2017-05-26	19	12	28	28	14	10	6	0	26	0	13	0
BWKH059	DSM 115613	rectal	NA	BWKH	2017-06-27	0	0	28	0	8	0	0	0	14	0	9	0
BWKH060	DSM 114816	rectal	NA	BWKH	2017-06-27	0	0	29	0	0	0	0	0	13	0	9	0
BWKH061	DSM 114817	urinary tract	NA	BWKH	2014-04-11	18	0	24	9	10	0	21	15	16	0	15	0
BWKH062	DSM 114818	tissue	NA	BWKH	2018-08-08	21	0	28	28	20	0	19	28	0	0	33	28
BWKH063	DSM 114819	respiratory tract	NA	BWKH	2015-02-21	28	17	27	19	23	19	13	9	14	25	26	25
BWKH064	DSM 118757	rectal	NA	BWKH	2015-03-28	28	18	27	19	22	18	13	11	14	25	26	25
BWKH066	DSM 118758	wound	NA	BWKH	2015-06-07	29	9	37	22	14	8	11	16	20	24	25	24
BWKH067	DSM 118739	rectal	NA	BWKH	2015-06-24	26	15	33	22	19	0	10	13	22	0	19	20
BWKH068	DSM 118759	urinary tract	NA	BWKH	2015-07-14	30	24	33	24	30	25	15	18	26	9	33	24
BWKH069	DSM 118760	respiratory tract	NA	BWKH	2015-09-03	27	16	30	16	19	16	22	16	0	34	28	25
BWKH070	DSM 118761	urinary tract	NA	BWKH	2015-09-03	28	18	30	22	25	19	10	9	18	0	22	0
BWKH073	DSM 118784	urinary tract	NA	BWKH	2015-10-07	29	13	36	20	18	12	28	32	29	0	26	0
BWKH074	DSM 118785	respiratory tract	NA	BWKH	2015-11-09	26	0	32	20	13	8	24	23	15	25	27	26
BWKH075	DSM 118786	respiratory tract	NA	BWKH	2016-01-02	26	9	26	22	13	0	10	10	21	14	23	12
BWKH076	DSM 118787	urinary tract	NA	BWKH	2016-01-13	21	12	25	15	20	15	20	19	10	28	23	23
BWKH079	DSM 118788	skin	NA	BWKH	2016-02-17	29	12	28	22	17	0	25	30	18	0	14	17
BWKH081	DSM 118789	wound	NA	BWKH	2016-03-10	28	14	28	17	16	0	26	26	19	11	26	25
BWKH082	DSM 118790	wound	NA	BWKH	2016-03-10	27	21	34	23	18	15	11	14	23	12	24	23
BWKH084	DSM 118791	wound	NA	BWKH	2016-03-31	27	19	32	19	23	21	28	23	18	10	26	26
BWKH085	DSM 118850	urinary tract	NA	BWKH	2016-03-31	20	9	29	18	12	7	23	19	12	29	30	28
BWKH086	DSM 118851	wound	NA	BWKH	2016-04-15	26	19	28	19	22	16	18	18	16	26	22	25
BWKH087	DSM 118852	rectal	NA	BWKH	2016-04-13	25	0	28	14	7	0	20	18	8	8	23	23
BWKH089	DSM 118853	respiratory tract	NA	BWKH	2016-04-27	22	23	36	24	23	15	11	12	24	10	9	21
BWKH090	DSM 118854	rectal	NA	BWKH	2016-05-12	28	18	32	19	24	19	23	27	18	21	23	23
BWKH091	DSM 118855	rectal	NA	BWKH	2016-06-25	23	0	31	18	11	0	9	6	11	29	21	22
BWKH092	DSM 118856	wound	NA	BWKH	2016-05-13	29	24	35	23	10	0	12	11	20	0	30	12
BWKH093	DSM 118857	skin	NA	BWKH	2016-06-06	30	28	35	14	24	19	23	24	14	21	21	22
BWKH096	DSM 118922	rectal	NA	BWKH	2016-08-12	32	0	34	19	14	6	23	28	15	30	28	25
BWKH097	DSM 118923	urinary tract	NA	BWKH	2016-08-05	29	19	35	24	23	16	25	20	19	20	25	24
BWKH099	DSM 118924	urinary tract	NA	BWKH	2016-09-22	28	14	34	24	18	9	11	13	23	11	23	23
BWKH100	DSM 118925	wound	NA	BWKH	2016-10-13	30	0	33	22	25	21	11	8	19	0	25	23
BWKH101	DSM 118926	wound	NA	BWKH	2016-10-26	29	14	35	24	16	8	22	21	19	35	25	25
BWKH102	DSM 111505	urinary tract	NA	BWKH	2016-11-03	33	22	36	25	26	21	11	0	12	8	30	28
BWKH103	DSM 118927	urinary tract	NA	BWKH	2016-11-08	31	17	37	19	20	17	19	10	12	23	21	21
BWKH104	DSM 118928	rectal	NA	BWKH	2016-11-09	28	23	32	23	23	19	12	0	17	0	21	21
BWKH105	DSM 118929	urinary tract	NA	BWKH	2016-12-14	30	10	36	22	16	6	17	15	15	8	28	25
BWKH106	DSM 119198	skin	NA	BWKH	2016-12-21	28	15	31	18	20	9	9	0	15	0	22	23
BWKH108	DSM 119200	urinary tract	NA	BWKH	2017-01-25	28	19	37	21	21	17	22	21	16	9	24	24
BWKH109	DSM 119201	wound	NA	BWKH	2017-02-15	20	0	30	11	0	0	8	10	0	32	23	19
BWKH111	DSM 119222	rectal	NA	BWKH	2017-05-13	30	0	36	23	16	0	18	12	16	33	28	24
BWKH112	DSM 119223	respiratory tract	NA	BWKH	2017-05-20	27	18	30	21	25	20	16	12	27	10	20	23
BWKH113	DSM 119224	rectal	NA	BWKH	2017-05-24	19	11	31	25	18	13	7	0	27	0	23	0
BWKH114	DSM 119225	wound	NA	BWKH	2017-05-23	30	18	36	20	27	21	10	0	16	13	29	13
BWKH115	DSM 119267	rectal	NA	BWKH	2017-05-23	35	23	38	22	23	18	25	24	18	11	25	24
BWKH116	DSM 119268	wound	NA	BWKH	2017-06-02	33	26	32	24	24	24	14	19	26	36	27	10
BWKH118	DSM 119269	tissue	NA	BWKH	2017-07-01	33	14	34	14	20	14	19	16	9	21	26	25
BWKH120	DSM 119285	urinary tract	NA	BWKH	2017-08-16	34	29	36	29	23	26	24	28	18	22	39	25
BWKH122	DSM 119286	rectal	NA	BWKH	2017-09-26	32	19	35	20	25	19	29	20	16	30	38	31
BWKH123	DSM 119287	respiratory tract	NA	BWKH	2017-10-06	30	18	34	20	18	0	28	19	11	0	26	24
BWKH124	DSM 119288	rectal	NA	BWKH	2017-10-12	24	0	29	12	10	0	22	25	10	30	24	21
BWKH126	DSM 119293	respiratory tract	NA	BWKH	2017-11-30	26	0	31	15	11	6	10	8	12	30	26	26
BWKH127	DSM 119294	rectal	NA	BWKH	2017-10-25	35	14	35	0	21	17	26	20	12	18	22	21
BWKH128	DSM 119295	respiratory tract	NA	BWKH	2017-11-14	26	0	33	15	11	0	11	14	15	36	27	26
BWKH129	DSM 119296	respiratory tract	NA	BWKH	2017-11-16	27	0	30	8	12	0	12	13	18	36	25	26
BWKH130	DSM 119311	wound	NA	BWKH	2017-11-24	31	20	37	20	23	19	10	0	18	12	30	27
BWKH131	DSM 119312	wound	NA	BWKH	2017-11-27	28	24	38	26	14	10	14	14	23	22	26	17
BWKH132	DSM 119313	NA	NA	BWKH	NA	25	10	32	19	11	0	20	21	18	9	29	27
BWKH133	DSM 119314	rectal	NA	BWKH	2018-01-11	28	16	31	14	18	14	25	20	12	20	25	25
Bron 11		respiratory tract	Bronchiectasis	(Hamed et al. 2023)	NA	25	8	21	20	12	8	24	26	11	33	26	24
Bron 12		respiratory tract	Bronchiectasis	(Hamed et al. 2023)	NA	29	18	33	23	27	25	25	31	24	36	27	31
Bron 25		respiratory tract	Bronchiectasis	(Hamed et al. 2023)	NA	37	28	40	28	40	34	32	35	38	28	25	27
Bron 27		respiratory tract	Bronchiectasis	(Hamed et al. 2023)	NA	29	22	29	22	26	24	20	32	24	33	25	24
Bron 28		respiratory tract	Bronchiectasis	(Hamed et al. 2023)	NA	30	19	37	23	36	32	25	34	32	38	26	25
Bron 36		respiratory tract	Bronchiectasis	(Hamed et al. 2023)	NA	34	26	37	26	32	27	24	25	36	23	28	23
Bron 37		respiratory tract	Bronchiectasis	(Hamed et al. 2023)	NA	27	23	29	27	26	23	24	29	24	27	22	22
Bron 39		respiratory tract	Bronchiectasis	(Hamed et al. 2023)	NA	32	27	40	32	34	28	15	27	38	8	20	22
Bron 40		respiratory tract	Bronchiectasis	(Hamed et al. 2023)	NA	27	8	26	29	11	8	28	26	10	34	27	25
Bron 46		respiratory tract	Bronchiectasis	(Hamed et al. 2023)	NA	36	32	40	38	44	36	34	38	44	40	28	24
Bron 59		respiratory tract	Bronchiectasis	(Hamed et al. 2023)	NA	28	23	32	24	27	26	22	32	25	34	24	22
Bron 66		respiratory tract	Bronchiectasis	(Hamed et al. 2023)	NA	27	8	26	21	11	8	25	26	10	35	27	25
Bron 76		respiratory tract	Bronchiectasis	(Hamed et al. 2023)	NA	28	25	31	26	29	25	28	32	25	35	26	23
Bron 08		respiratory tract	Bronchiectasis	(Hamed et al. 2023)	NA	25	21	29	17	27	24	23	27	25	28	20	20
BST5		respiratory tract	Cystic fibrosis	B. Tümmler, MHH	NA	30	24	28	25	29	27	38	36	27	37	26	26
BT72		respiratory tract	Cystic fibrosis	B. Tümmler, MHH	NA	28	25	32	26	32	25	21	26	30	31	24	23
COPD114		respiratory tract	Chronic obstructive pulmonary disease (COPD)	B. Tümmler, MHH	NA	30	26	29	26	29	26	24	29	26	34	28	26
COPD125		respiratory tract	Chronic obstructive pulmonary disease (COPD)	B. Tümmler, MHH	NA	27	25	34	25	28	26	26	29	26	34	26	23
COPD129		respiratory tract	Chronic obstructive pulmonary disease (COPD)	B. Tümmler, MHH	NA	30	24	32	24	28	25	28	32	26	36	30	27
COPD56		respiratory tract	Chronic obstructive pulmonary disease (COPD)	B. Tümmler, MHH	NA	30	25	32	25	30	26	19	30	27	35	27	25
COPD59		respiratory tract	Chronic obstructive pulmonary disease (COPD)	B. Tümmler, MHH	NA	34	31	34	29	32	27	19	33	26	38	26	24
KB22		respiratory tract	Cystic fibrosis	B. Tümmler, MHH	NA	28	8	35	25	15	0	22	38	24	36	22	21
MH16		urinary tract	NA	(Tielen et al. 2011)	NA	31	7	34	20	16	7	23	32	19	42	24	22
MH19		urinary tract	NA	(Tielen et al. 2011)	NA	34	30	32	30	34	30	25	35	36	44	30	26
MH27		urinary tract	NA	(Tielen et al. 2011)	NA	27	23	32	23	26	24	24	28	25	33	25	23
MH29	DSM 22043	urinary tract	NA	(Garbe 2010)	NA	26	23	27	20	26	23	28	29	25	30	22	21
MH38		urinary tract	NA	(Tielen et al. 2011)	NA	0	0	28	0	10	0	0	0	20	0	19	0
PAO1	DSM 19880	wound	NA	DSMZ	NA	27	23	29	22	26	24	13	28	23	32	25	23
PA14	DSM 19882	wound	NA	DSMZ	NA	32	27	31	28	29	26	33	36	27	36	31	27
RN21		urinary tract	NA	(Tielen et al. 2011)	NA	27	23	27	23	27	25	30	31	26	36	26	26
RP1		respiratory tract	Cystic fibrosis	B. Tümmler, MHH	NA	30	24	33	26	29	24	26	32	27	34	27	25
WU2		respiratory tract	Cystic fibrosis	B. Tümmler, MHH	NA	29	26	35	18	31	28	27	26	26	30	28	25

## Sheet: Supplementary Data 2
Antibiotics used with categorization according to EUCAST, version 12.0, 2022 into resistant (R), susceptible, increased exposure (I) and susceptible (S) (R < I ≤ S).
	Ceftolozan/ Tazobactam	Ceftazidim	Cefiderocol	Ceftazidim/ Avibactam	Piperacillin/ Tazobactam	Piperacillin	Imipenem	Meropenem	Azetreonam	Ciprofloxacin	Amikacin	Tobramycin
EUCAST Concentration	C/T 40C	CAZ 10C	FDC 30C	CZA 14C	PTZ 36C	PRL 30C	IMI 10C	MEM 10C	ATM 30C	CIP 5C	AK 30C	TN 10C
Class	Cephalosporin	Cephalosporin	Cephalosporin	Cephalosporin	Penicilline	Penicilline	Carbaneme	Carbaneme	Monobactame	Fluoroquinolones	Aminoglycoside	Aminoglycoside
S ≥	23	50	22	17	50	50	50	20	50	50	15	18
R <	23	17	22	17	18	18	20	14	18	26	15	18

## Sheet: Supplementary Data 3
Characterized phages in this study. Of the 139 phages isolated in the PhagoFlow project, a pre-selection was made based on genetic diversity. These phages are marked with an asterisk (*). For the plaque size determination, the top agar concentration was varied for each phage.
Phage	Genus	Morphotype	DSM-Number	Accession-Number	Sequencing method	Lysogeny	Genom size [bp]	Genom features	GC-Content [%]	Plaque size [mm]	Plaque appearance	Top agar concentration [%]	Origin	Geographical location	Isolation date	Host used for isolaton/ original host
22043_B8_1*	Septimatrevirus	siphovirus	DSM 110827	PQ879543	Illumina/ PacBio	no	42782	57	54	2.5	cloudy	0.5	sewage, clinical vicinity	Germany: Bielefeld, Hamburg, Berlin	2019-06-01	Pseudomonas aeruginosa MH29 (DSM 22043)
BIBS67*	Phitrevirus	myovirus	DSM 111576	PQ287640	ONT/ Illumina	yes	30201	51	64	0.5	cloudy	0.3	sewage water	Germany: Braunschweig, Bielefeld	Mar. 20	Pseudomonas aeruginosa BWKH 67 (DSM 118739)
BWKH3_L8_1*	Litunavirus	podovirus	DSM 111889	PQ287645	ONT/ Illumina	no	73570	103	55	2	cloudy	0.4	Laboratory sewage water	Germany: Bielefeld	2019-09-01	Pseudomonas aeruginosa BWKH 3 (DSM 111023)
BWKH3_R8_1A*	Litunavirus	podovirus	DSM 111989	PQ276738	ONT/ Illumina	no	72998	102	55	1.5	cloudy	0.4	Laboratory sewage water	Germany: Bielefeld	2019-09-01	Pseudomonas aeruginosa BWKH 3 (DSM 111023)
Flu_PA14_3	unclassified phage	podovirus	DSM 118735	PQ287281	ONT/ Illumina	yes	45199	75	57	2	cloudy. halo	0.5	washing mashine	Germany: Braunschweig, Minden	Dec. 21	Pseudomonas aeruginosa PA14 (DSM 19882)
Flu_PA14_4	unclassified phage	podovirus	DSM 118732	PQ287279	ONT/ Illumina	yes	45199	75	57	2	cloudy. halo	0.5	washing mashine	Germany: Braunschweig, Minden	Dec. 21	Pseudomonas aeruginosa PA14 (DSM 19882)
HHBS10_2*	Paundecimvirus	podovirus	DSM 111655	PQ287653	Illumina	no	50031	94	45	0.5	cloudy	0.4	sewage water	Germany: Braunschweig, Hamburg	Oct. 19	Pseudomonas aeruginosa BWKH 10 (DSM 110889)
HHBS12_2*	Pbunavirus	myovirus	DSM 111654	PQ287652	Illumina	no	64057	100	56	0.7	clear	0.3	sewage water	Germany: Braunschweig, Hamburg	Oct. 19	Pseudomonas aeruginosa BWKH 12 (DSM 110890)
HHBS14_1*	Krylovirinae	podovirus	DSM 110825	PQ287643	ONT/ Illumina	no	39388	63	61	2	clear	0.5	sewage water	Germany: Braunschweig, Hamburg	Oct. 19	Pseudomonas aeruginosa BWKH 14 (DSM 110891)
HHBS18_1*	Pakpunavirus	myovirus	DSM 111661	PQ287651	Illumina	no	88677	203	49	2	clear	0.7	sewage water	Germany: Braunschweig, Hamburg	Oct. 19	Pseudomonas aeruginosa BWKH 18 (DSM 111026)
HHBS29_1*	Septimatrevirus	siphovirus	DSM 110823	PQ287650	Illumina	no	42934	60	54	2	cloudy	0.4	sewage water	Germany: Braunschweig, Hamburg	Oct. 19	Pseudomonas aeruginosa BWKH 29 (DSM 110893)
HHBS36_1*	Pawinskivirus	myovirus (jumbo)	DSM 110822	PQ287642	ONT/ Illumina	no	302096	427	44	1.5	clear. halo	0.3	sewage water	Germany: Braunschweig, Hamburg	Oct. 19	Pseudomonas aeruginosa BWKH 36 (DSM 110894)
HHBS42_2*	Pbunavirus	myovirus	DSM 111658	PQ567101	Illumina	no	64609	97	56	1	clear	0.3	sewage water	Germany: Braunschweig, Hamburg	Oct. 19	Pseudomonas aeruginosa BWKH 42 (DSM 110895)
HHBS47_1*	Elvirus	myovirus (jumbo)	DSM 111664	PQ287649	Illumina	no	210836	238	49	0.5	clear	0.3	sewage water	Germany: Braunschweig, Hamburg	Oct. 19	Pseudomonas aeruginosa BWKH 47 (DSM 115011)
HHBS51_1*	Pbunavirus	myovirus	DSM 110820	PQ287641	ONT /Illumina	no	76435	145	56	0.7	clear	0.4	sewage water	Germany: Braunschweig, Hamburg	Oct. 19	Pseudomonas aeruginosa BWKH 51 (DSM 111029)
HHBS55_2*	Bruynoghevirus	podovirus	DSM 111657	PQ287648	Illumina	no	45203	81	52	1	cloudy	0.5	sewage water	Germany: Braunschweig, Hamburg	Oct. 19	Pseudomonas aeruginosa BWKH 55 (DSM 110896)
HHBS8_1*	Elvirus	myovirus (jumbo)	DSM 111666	PQ287644	ONT/ Illumina	no	211703	244	49	0.1	clear	0.3	sewage water	Germany: Braunschweig, Hamburg	Oct. 19	Pseudomonas aeruginosa BWKH 8 (DSM 111024)
HHBS9_1*	Pakpunavirus	myovirus	DSM 111880	PQ287655	Illumina	no	93178	210	49	1.5	clear	0.5	sewage water	Germany: Braunschweig, Hamburg	Oct. 19	Pseudomonas aeruginosa BWKH 9 (DSM 111025)
HHBS9_2*	Litunavirus	podovirus	DSM 111881	PQ287654	Illumina	no	72430	102	55	0.7	clear	0.5	sewage water	Germany: Braunschweig, Hamburg	Oct. 19	Pseudomonas aeruginosa BWKH 9 (DSM 111025)
JG004*	Pakpunavirus	myovirus	DSM 19871	NC_019450.1	Illumina/ PacBio	no	94253	211	49	3.5	clear	0.7	waste water	Germany: Braunschweig	2004-11-01	Pseudomonas aeruginosa PAO1 (DSM 19880)
Komp_PAO1_1	unclassified phage	myovirus	DSM 118736	PQ287647	ONT/ Illumina	yes	40044	63	63	1	cloudy	0.3	garden compost	Germany: Kiel, Minden	2022-01-01	Pseudomonas aeruginosa PA14 (DSM 19882)
Komp_PA14_gP	unclassified phage	podovirus	DSM 118737	PQ287282	ONT/ Illumina	yes	45199	75	57	2	cloudy	0.4	garden compost	Germany: Kiel, Minden	2022-01-01	Pseudomonas aeruginosa PA14 (DSM 19882)
Komp_PA14_H	Casadabanvirus	siphovirus	DSM 118733	PQ287280	ONT/ Illumina	yes	36865	55	64	1.5	cloudy	0.4	garden compost	Germany: Kiel, Minden	2022-01-01	Pseudomonas aeruginosa PAO1 (DSM 19880)
PTLAW1*	Pbunavirus	myovirus	DSM 105275	PQ879542	Illumina/ PacBio	no	66109	101	56	1.5	cloudy	0.7	Laboratory sewage water	Germany: Braunschweig	May. 17	Pseudomonas aeruginosa PA14 (DSM 19882)
Tom33	unclassified phage	siphovirus	DSM 118734	PQ287646	ONT/ Illumina	yes	45067	71	63	1	cloudy	0.3	tomato plant	Germany: Braunschweig	May. 22	Pseudomonas aeruginosa BWKH 33 (DSM 118738)

## Sheet: Supplementary Data 4
Scoring system for the phage ranking
Points	DPA	PKA	Virulence index (vp)	Safety
0	-	-	-	Coding for toxins, antibiotic resistance genes or genes that induce a lysogenic cycle
1	Lower third of lysed strains	Lower third of lysed strains	< 0.3	Noncoding for toxins, antibiotic resistance genes or genes that induce a lysogenic cycle
2	Middle third of lysed strains	Middle third of lysed strains	0.3 - 0.6	-
3	Upper third of lysed strains	Upper third of lysed strains	≥ 0.6	-
